# Supplementary material for: Defining vulnerability subgroups among pregnant women using pre-pregnancy information: a latent class analysis
Source: Eur J Public Health. 2022 Dec 14;33(1):25–34. doi: 10.1093/eurpub/ckac170 (PMC10263266; doi:10.1093/eurpub/ckac170)
Supplement: ckac170_Supplementary_Data [file ckac170_supplementary_data.zip]

Archive with 6 entries (5 files):
- ckac170_Supplementary_Data/
- ckac170_Supplementary_Data/ejph-2022-06-om-0336-File006.docx
- ckac170_Supplementary_Data/ejph-2022-06-om-0336-File007.docx
- ckac170_Supplementary_Data/ejph-2022-06-om-0336-File008.docx
- ckac170_Supplementary_Data/ejph-2022-06-om-0336-File009.docx
- ckac170_Supplementary_Data/ejph-2022-06-om-0336-File010.docx
